# Supplementary material for: Precision Oncology Guided by Genomic Profiling in Breast Cancer: Real-World Data from a Molecular Tumor Board
Source: Cancers (Basel). 2025 Jul 23;17(15):2435. doi: 10.3390/cancers17152435 (PMC12346032; doi:10.3390/cancers17152435)
Supplement: Supplementary file 1 [file cancers-17-02435-s001.zip]

Archive with 1 entries (1 files):
- cancers-3659047-supplementary.pdf
